# Supplementary material for: Age and Smoking Related Changes in Metal Ion Levels in Human Lens: Implications for Cataract Formation
Source: PLoS One. 2016 Jan 21;11(1):e0147576. doi: 10.1371/journal.pone.0147576 (PMC4721641; doi:10.1371/journal.pone.0147576)
Supplement: S1 Raw Data — (XLSX) [file pone.0147576.s001.xlsx]

## Sheet: Sheet1
Gender (M=Male, F=Female)	Age (Years)	Smoker	Al (ug/g)	V (ug/g)	Cr (ug/g)	Mn (ug/g)	Fe (ug/g)	Co (ug/g)	Ni (ug/g)	Cu (ug/g)	Zn (ug/g)	Ar (ug/g)	Se (ug/g)	Mo (ug/g)	Cd (ug/g)	Pb (ug/g)
M	11	No	5.55644	0.0054024	0.0364498	0.0595369	1.56214	0.00617725	0.00659852	0.788202	17.171	0.0927377	0.606928	0.0107629	0	0.0044086
F	12	No	0.773616	0.00125488	0.00469063	0.0244518	0.485299	0.00239697	0.00253045	0.706652	16.2817	0	0.46101	0.0926382	0	0.000408679
M	21	No	1.99082	0.00141782	0.00598779	0.0418448	0.437257	0.00255887	0.00308963	0.667405	15.0095	0.0583046	0.635442	0.00624423	0	0.00014123
M	36	Unknown	0	0.00254925	0.0333541	0.0252044	1.97016	0.00372187	0.0239583	0.591507	18.1602	0.0387105	0.772021	0.0443584	0.00229468	7.58605e-05
M	36	Unknown	0.024972	0.00288405	0.00356474	0.0365723	1.24119	0.00076318	0.00465146	0.399159	14.1569	0.0192801	1.13797	0.00897611	0.00232214	0.00269115
F	37	Unknown	4.53043	0.00299826	0.0294464	0.0487547	0.714509	0.00879107	0.00366216	0.38992	12.3698	0.059606	0.883592	0.00537022	0	0.00212138
M	39	Unknown	3.8198	0.00209449	0.0095463	0.0798544	1.10133	0.00301197	0.00374232	0.638873	11.6231	0.0527722	0.834201	0.0107615	0.00160974	0.00371837
F	40	Unknown	0.647321	0.00499477	0.0235748	0.0412948	4.99086	0.00245415	0.010954	0.420088	10.2862	0.0184213	0.668068	0.0756304	0.00858222	0
F	42	Unknown	0.640456	0.00143507	0.00341482	0.0473153	0.899258	0.00155462	0.00288475	0.329256	13.1871	0.0553239	0.963049	0.00782875	0.00473742	0.000428422
M	45	Unknown	0.289373	0.00309995	0.0109987	0.00511866	4.25553	0.00306863	0.0180463	0.227068	11.2585	0.0140633	0.455507	0.00816482	0	0.00178539
F	46	Yes	3.66979	0.0022864	0.0095966	0.04598	0.770388	0.00271439	0.0033733	0.162394	11.2448	0.0584595	0.787808	0.00995067	0	0.00132095
M	46	Unknown	0	0.000768329	0.00819877	0.038416	1.57477	0.00156415	0.0157142	0.390763	15.2381	0.03544	0.919549	0.00595983	0.00776843	0.000116509
M	48	Yes	2.40393	0.00740691	0.157143	0.0888248	7.1317	0.00311194	0.0701634	0.421934	13.6562	0.0556451	0.951944	0.0157645	0.00533796	0.00097948
F	50	Yes	4.46903	0.00246163	0.00873177	0.0495697	0.751882	0.00317472	0.0150354	0.540283	13.2299	0.0704629	1.09274	0.00877414	0.00210138	0.00252569
M	51	No	0.868266	0.00134185	0.0109826	0.0394452	0.703506	0.00226691	0.00604747	0.419396	12.2387	0.046396	1.2675	0.00691936	0	0.000366416
M	53	No	0.295178	0.00957651	0.00261514	0.0354033	0.574776	0.00177793	0.00260969	0.293805	12.8596	0.014414	1.18718	0.00669079	0.00165465	0.000855151
M	56	Yes	1.50262	0.00344091	0.0078793	0.0405736	1.25219	0.00136483	0.00285053	0.274174	12.1112	0.0328818	0.792844	0.0315325	0.01097	0.00166131
F	59	No	2.12466	0.00720438	0.00883626	0.0702067	2.80998	0.0019983	0.0120511	0.611649	13.9041	0.0867064	1.11075	0.0148167	0.0119603	0.00186285
M	63	Yes	3.06739	0.021275	0.0137771	0.0374048	0.766253	0.003827	0.0106275	0.293603	15.6831	0.0686752	1.30674	0.0045808	0.00216296	0.000949991
M	64	No	1.96504	0.00416137	0.00380472	0.0439744	2.44581	0.00322057	0.00222707	0.322362	12.1883	0.0688139	1.24349	0.0139886	0.00170174	0.00189417
M	64	Yes	10.3965	0.0376219	0.0184231	0.0336052	0.80303	0.0026538	0.0125353	0.424013	13.0741	0	1.10201	0.00377582	0	0.00832051
M	67	No	2.65449	0.00125497	0.010673	0.0598791	2.50427	0.0023654	0.00717863	0.345833	12.7427	0.0424286	1.13685	0.00757579	0.00741857	0.00103869
F	67	No	3.2227	0.0093703	0.015185	0.0538712	1.16715	0.00288584	0.00683564	0.728852	17.5887	0.0624416	1.5987	0.0317156	0.00915486	0.00187501
F	73	Yes	3.86759	0.0140412	0.0216963	0.037668	0.813332	0.00317142	0.0109529	0.279392	11.1105	0.0672251	1.14921	0.0055431	0.00357088	0.00352778
M	74	No	2.98614	0.00566874	0.0126531	0.0519416	3.89968	0.00297924	0.00397379	0.294185	11.5115	0.0575403	1.11237	0.0279886	0.00219536	0.00179143
M	74	No	0.248517	0.00318615	0.00366241	0.0327447	4.63198	0.00177375	0.00400033	0.356561	13.487	0.0532442	1.8625	0.0259199	0.00522798	0.000928099
M	76	Yes	3.41472	0.0128577	0.0179041	0.0615574	3.5202	0.0031122	0.0175802	0.339639	15.0503	0.0928013	1.595	0.0102005	0.0245803	0.00301128
F	77	No	1.05673	0.0017226	0.00596302	0.0440719	1.40133	0.00278234	0.00883974	0.324319	10.9542	0.0582354	1.22262	0.0197071	0.0403894	0.00405132
M	77	No	0.343448	0.00165929	0.00646984	0.0385558	0.698812	0.00270075	0.00377818	0.334511	13.1566	0.0521162	1.27123	0.0101567	0.00482001	0.00142956
F	80	Yes	2.72228	0.00650876	0.00752499	0.0279903	0.774801	0.00313724	0.00448105	0.310038	13.2173	0.0382597	1.05268	0.0289284	0.00660669	0.00201909
M	80	Yes	1.79602	0.00261532	0.0188125	0.0428443	5.71891	0.00214887	0.00789854	0.264685	13.1075	0.0640156	1.1786	0.00786901	0.0139866	0.00165794
M	82	No	1.2718	0.00135619	0.00207462	0.0305163	0.738887	0.00201848	0.00319004	0.261376	18.4411	0.0548241	1.05449	0.01418	0.00539888	0.000428215
